# Supplementary material for: Ecological Trade-Offs Between Mangrove Expansion and Waterbird Diversity: Guild-Specific Responses to Pond-to-Mangrove Restoration
Source: Animals (Basel). 2026 Jan 19;16(2):299. doi: 10.3390/ani16020299 (PMC12837314; doi:10.3390/ani16020299)
Supplement: Supplementary file 1 [file animals-16-00299-s001.zip]

Archive with 1 entries (1 files):
- animals-4071963-supplementary.pdf
